# Supplementary material for: Inhibition of IDH3α Enhanced the Efficacy of Chemoimmunotherapy by Regulating Acidic Tumor Microenvironments
Source: Cancers (Basel). 2023 Mar 16;15(6):1802. doi: 10.3390/cancers15061802 (PMC10046804; doi:10.3390/cancers15061802)
Supplement: Supplementary file 1 [file cancers-15-01802-s001.zip]

Archive with 1 entries (1 files):
- cancers-2213350-supplementary.pdf
